# Supplementary material for: Generosity among the Ik of Uganda
Source: Evol Hum Sci. 2020 May 14;2:e23. doi: 10.1017/ehs.2020.22 (PMC10427480; doi:10.1017/ehs.2020.22)
Supplement: Supplementary file 1 [file ehssup.zip]

Archive with 2 entries (2 files):
- S2513843X20000225sup001.docx
- S2513843X20000225sup002.pdf
